# Supplementary material for: The mechanism of low blue light-induced leaf senescence mediated by GmCRY1s in soybean
Source: Nat Commun. 2024 Jan 27;15:798. doi: 10.1038/s41467-024-45086-5 (PMC10821915; doi:10.1038/s41467-024-45086-5)
Supplement: Supplementary file 4 — Supplementary Data 1 [file 41467_2024_45086_MOESM4_ESM.xlsx]

## Sheet: Supplemental Data Set S1
Supplemental Data Set S1. Primers used in this study.
Primers	Sequences (5’-3’)	Experiments	Note
GmSAG12-qF	GGGAGTAAAGTGGGGTGATAAA	qPCR primers	To detect gene expression levels	Glyma.11G144900.1 (primary)
GmSAG12-qR	TAAGAAGCCAACATTGCTATGC	qPCR primers	To detect gene expression levels
GmSAG13-qF	GTTCCAAAGGAATCGGATATGC	qPCR primers	To detect gene expression levels	Glyma.12G059200
GmSAG13-qR	TTATTGAGTTCAGCTTCGTTGC	qPCR primers	To detect gene expression levels
GmSAG113-qF	GGAGAGGTTACACGAGATAGTG	qPCR primers	To detect gene expression levels	Glyma.14G066400.1
GmSAG113-qR	GCGAAACACTTTTTCATCGTTG	qPCR primers	To detect gene expression levels
GmActin-qF	CGGTGGTTCTATCTTGGCATC	qPCR primers	To detect gene expression levels	Glyma.18G290800
GmActin-qR	GTCTTTCGCTTCAATAACCCTA	qPCR primers	To detect gene expression levels
GmWRKY100-qF	TTTCAAACAAAGAGTCCGGTTG	qPCR primers	To detect gene expression levels	Glyma.06G168400.1 (primary)
GmWRKY100-qR	CATTGCAATCTTGATGAGAGCA	qPCR primers	To detect gene expression levels
GmGA2ox7a-qF	TGTAAAACCAAACCCTGAT	qPCR primers	To detect gene expression levels, xiangguang lyu et al, 2020	Glyma.20G141200
GmGA2ox7a-qR	AACTCTATGCTCCACACTCTT	qPCR primers	To detect gene expression levels, xiangguang lyu et al, 2020
GmRGAa-qF	GTTTTCCCCTTTTCGTTTTGTG	qPCR primers	To detect gene expression levels	Glyma05g27190
GmRGAa-qR	TCCTTTCTCTTGGGTAACTCAC	qPCR primers	To detect gene expression levels
GmRGAb-qF	ACACTTCACCGCGAACCAGGTTATC	qPCR primers	To detect gene expression levels	Glyma08g10140
GmRGAb-qR	ACCGCCGGTGCGAACCGCT	qPCR primers	To detect gene expression levels
GmRGAa-qF2	TGATGACGACAAAGGATCCG	qPCR primers	To detect exogenous gene expression levels of DELLA proteins in fairy root calluses
GmRGAa-qR2	ATGGCTTCCTCAAGACGCTCC	qPCR primers	To detect exogenous gene expression levels of DELLA proteins in fairy root calluses
GmRGAb-qF2	ATGGAACCAAGCTGCTCGCGTTCC	qPCR primers	To detect exogenous gene expression levels of DELLA proteins in fairy root calluses
GmRGAb-qR2	AACCCACCACCGCAAGAA	qPCR primers	To detect exogenous gene expression levels of DELLA proteins in fairy root calluses
pBridge-GmCCTIb-F	ACTGTATCGCCGGAATTCAAAATGTGGCAACAAGAG	Y2H	To enter pBridge vector
pBridge-GmCCTIb-R	CTGCAGGTCGACGGATCCCCCAGTTTGAGGTAGCTG	Y2H	To enter pBridge vector
pBridge-GmCRY1b-F	ACTGTATCGCCGGAATTCATGTCAGGTGGTGGATGC	Y2H	To enter pBridge vector
pBridge-GmCRY1b-R	CTGCAGGTCGACGGATCCCCCAGTTTGAGGTAGCTG	Y2H	To enter pBridge vector
pGADT7-GmRGAa-F	ATGGAGGCCAGTGAATTCATGAAGAGAGAGCGCCAG	Y2H	To enter pGADT7 vector
pGADT7-GmRGAa-R	CTCGAGCTCGATGGATCCGTGAGCAGCAACCACCGA	Y2H	To enter pGADT7 vector
pGADT7-GmRGAb-F	ATGGAGGCCAGTGAATTCATGAAGAGGGAACGCGAG	Y2H	To enter pGADT7 vector
pGADT7-GmRGAb-R	CTCGAGCTCGATGGATCCGCGAGTTGCAGCGAGTTG	Y2H	To enter pGADT7 vector
GmRGAa-UTR-F	TCTGTTAGAGGAGGTTGC	Gene cloning	To clone GmRGAa gene
GmRGAa-UTR-F	AGACAAGAGGGCTACCAT	Gene cloning	To clone GmRGAa gene
GmRGAa-CDS-F	TGTATCGCCGGAATTCATGAAGAGAGAGCGCCAGCAG	Gene cloning	To clone GmRGAa gene
GmRGAa-CDS-F	GCAGGTCGACGGATCCTCAGTGAGCAGCAACCACC	Gene cloning	To clone GmRGAa gene
GmRGAb-UTR-F	TAGTGGGTGGTAACAGAG	Gene cloning	To clone GmRGAb gene
GmRGAb-UTR-F	TTGGCTTGACCAGAGTGAG	Gene cloning	To clone GmRGAb gene
GmRGAb-CDS-F	TGTATCGCCGGAATTCATGAAGAGGGAACGCGAGCAG	Gene cloning	To clone GmRGAb gene
GmRGAb-CDS-F	GCAGGTCGACGGATCCTCAGCGAGTTGCAGCGAGT	Gene cloning	To clone GmRGAb gene
GmWRKY100-UTR-F	GCTGGTGTGTAGTTACTTTTCAA	Gene cloning	To clone GmWRKY100 gene
GmWRKY100-UTR-R	GCTTCAGATAGGCAAATAAACA	Gene cloning	To clone GmWRKY100 gene
GmWRKY100-CDS-F	GAATTCCTGCAGCCCGGGATGGAGAAACACCAAGTGATGC	Gene cloning	To clone GmWRKY100 gene
GmWRKY100-CDS-R	TGCTCACCATACTAGTGGATCCCTATTCCAATGTGGGAGGCACA	Gene cloning	To clone GmWRKY100 gene
0641-GmRGAa-F	GATGACGACAAAGGATCCATGAAGAGAGAGCGCCAGCAG	Over-expression of GmRGAa;Dual luciferase assays	To generate GmRGAa-OE lines; To enter Effector vector
0641-GmRGAa-R	CGGTGGCGGTCCGGATCCTCAGTGAGCAGCAACCACC	Over-expression of GmRGAa;Dual luciferase assays	To generate GmRGAa-OE lines; To enter Effector vector
0641-GmRGAb-F	GATGACGACAAAGGATCCATGAAGAGGGAACGCGAGCAG	Over-expression of GmRGAa;Dual luciferase assays	To generate GmRGAa-OE lines; To enter Effector vector
0641-GmRGAb-R	CGGTGGCGGTCCGGATCCTCAGCGAGTTGCAGCGAGT	Over-expression of GmRGAa;Dual luciferase assays	To generate GmRGAa-OE lines; To enter Effector vector
0641-GmCRY1b-F	GATGACGACAAAGGATCCATGTCAGGTGGTGGATGC	Dual luciferase assays	To enter Effector vector
0641-GmCRY1b-R	CGGTGGCGGTCCGGATCCCCCAGTTTGAGGTAGCTG	Dual luciferase assays	To enter Effector vector
0641-GmWRKY100-F	GATGACGACAAAGGATCCATGGAGAAACACCAAGTG	Dual luciferase assays	To enter Effector vector
0641-GmWRKY100-R	CGGTGGCGGTCCGGATCCGTGCCTCCCACATTGGAA	Dual luciferase assays	To enter Effector vector
0641-GUS-F	GATGACGACAAAGGATCCATGGTAGATCTGAGGGTA	Dual luciferase assays	To enter Effector vector
0641-GUS-R	CGGTGGCGGTCCGGATCCAGAAACTTTATTGCCAAA	Dual luciferase assays	To enter Effector vector
pGreen0800-proWRKY100-F	TAGGGCGAATTGGGTACCTTGGCAATGGATAGGGTC	Dual luciferase assays	To enter pGreen0800-LUC vector
pGreen0800-proWRKY100-R	TTTCCAATTGTCACTGCCCCATGGAAGACGCCAAAA	Dual luciferase assays	To enter pGreen0800-LUC vector
nLUC-GmRGAa-F	CGGGGGACGAGCTCGGTACCATGAAGAGAGAGCGCCAGCA	Split-luciferase (LUC) Assays	To enter pCambia1300-nLUC
nLUC-GmRGAa-R	GCGTACGAGATCTGGTCGACGTGAGCAGCAACCACCGATTTT	Split-luciferase (LUC) Assays	To enter pCambia1300-nLUC
nLUC-GmRGAb-F	CGGGGGACGAGCTCGGTACCATGAAGAGGGAACGCGAGCA	Split-luciferase (LUC) Assays	To enter pCambia1300-nLUC
nLUC-GmRGAb-R	GCGTACGAGATCTGGTCGACGCGAGTTGCAGCGAGTTGCC	Split-luciferase (LUC) Assays	To enter pCambia1300-nLUC
cLUC-GmCRY1b-F	ACGCGTCCCGGGGCGGTACCATGTCAGGTGGTGGATGCAG	Split-luciferase (LUC) Assays	To enter pCambia1300-cLUC
cLUC-GmCRY1b-R	CGAAAGCTCTGCAGGTCGACCCAGTTTGAGGTAGCTGC	Split-luciferase (LUC) Assays	To enter pCambia1300-cLUC
GmRGAa-YFP-F	TATGATACCGGTGCTAGCATGAAGAGAGAGCGCCAGCAGC	Subcellar location; Co-location	To enter 1465-YFP vector
GmRGAa-YFP-R	ACCTCCGCCACCGCTAGCGTGAGCAGCAACCACCGATTTT	Subcellar location; Co-location	To enter 1465-YFP vector
GmRGAb-YFP-F	TATGATACCGGTGCTAGCATGAAGAGGGAACGCGAGCA	Subcellar location; Co-location	To enter 1465-YFP vector
GmRGAb-YFP-R	ACCTCCGCCACCGCTAGCGCGAGTTGCAGCGAGTTGCC	Subcellar location; Co-location	To enter 1465-YFP vector
GmCRY1b-RFP-F	TATGATACCGGTGCTAGCATGTCAGGTGGTGGATGCAG	Co-location	To enter 1494-RFP vector
GmCRY1b-RFP-R	GCTAGCGGTGGCGGAGGTCCAGTTTGAGGTAGCTGC	Co-location	To enter 1494-RFP vector
ChIP-site A-qF	CATACCCTCGATTAAGTA	CHIP-qPCR assays	qPCR primers for GmWRKY100 promoter CHIP
ChIP-site A-qR	ACTTTGACCATTATTGCT	CHIP-qPCR assays	qPCR primers for GmWRKY100 promoter CHIP
ChIP-site B-qF	TTAAGTCACTTGCCACAT	CHIP-qPCR assays	qPCR primers for GmWRKY100 promoter CHIP
ChIP-site B-qR	ATTGTAGTGCCTGAAACG	CHIP-qPCR assays	qPCR primers for GmWRKY100 promoter CHIP
ChIP-site C-qF	TCCCTGTCGTGTATCCCA	CHIP-qPCR assays	qPCR primers for GmWRKY100 promoter CHIP
ChIP-site C-qR	CTAATTTCGGTTTCAACTC	CHIP-qPCR assays	qPCR primers for GmWRKY100 promoter CHIP
ChIP-site D-qF	ACACCCTATTGAGTTTTC	CHIP-qPCR assays	qPCR primers for GmWRKY100 promoter CHIP
ChIP-site D-qR	TTGCTACTAATAATCTGC	CHIP-qPCR assays	qPCR primers for GmWRKY100 promoter CHIP
ChIP-site E-qF	AAGCAAAGATGCTCCAAG	CHIP-qPCR assays	qPCR primers for GmWRKY100 promoter CHIP
ChIP-site E-qR	GTGCTATTATCGGAGTTT	CHIP-qPCR assays	qPCR primers for GmWRKY100 promoter CHIP
ChIP-site F-qF	TCTACATCATCAACTCCCTT	CHIP-qPCR assays	qPCR primers for GmWRKY100 promoter CHIP
ChIP-site F-qR	TACATATCTGTGCTGCTT	CHIP-qPCR assays	qPCR primers for GmWRKY100 promoter CHIP
ChIP-site G-qF	CTACCATTATGAACCTGT	CHIP-qPCR assays	qPCR primers for GmWRKY100 promoter CHIP
ChIP-site G-qR	CTAAATGAAAAGGTAGCA	CHIP-qPCR assays	qPCR primers for GmWRKY100 promoter CHIP
ChIP-site H-qF	AAGTTACTACAGGTGCTCT	CHIP-qPCR assays	qPCR primers for GmWRKY100 promoter CHIP
ChIP-site H-qR	GGGAGGCACATTACATAC	CHIP-qPCR assays	qPCR primers for GmWRKY100 promoter CHIP
GmRGAa-CR-F1	AATGTGCCACCACATGGATTGCTTCTCGGGCTCCTCGGAGGTTTTAGAGCTAGAAATAGCAA	Knockdown of GmRGAa	To generate GmRGAa-Crispr lines
GmRGAa-CR-F2	AATGTGCCACCACATGGATTGACGATCTCAAGGCTATTCCGTTTTAGAGCTAGAAATAGCAA	Knockdown of GmRGAa	To generate GmRGAa-Crispr lines
GmRGAb-CR-F1	AATGTGCCACCACATGGATTGTCGTTGACTCGCAGGAGAAGTTTTAGAGCTAGAAATAGCAA	Knockdown of GmRGAb	To generate GmRGAb-Crispr lines
GmRGAb-CR-F2	AATGTGCCACCACATGGATTGATGGCGTGCGCGGAGGCCGGTTTTAGAGCTAGAAATAGCAA	Knockdown of GmRGAb	To generate GmRGAb-Crispr lines
GmWRKY100-CR-F1	AATGTGCCACCACATGGATTGAAGAGTCCGGTTGATGTTCGTTTTAGAGCTAGAAATAGCAA	Knockdown of GmWRKY100	To generate GmWRKY100-Crispr lines
GmWRYK100-T-F	CATCTACATCATCAACTCCCTT	Screening of GmWRKY100 Crisper Mutants	To detect whether GmWRKY100 gene was edited in the transgenic plants
GmWRYK100-T-R	TACCGTATGACAGGTTCA	Screening of GmWRKY100 Crisper Mutants	To detect whether GmWRKY100 gene was edited in the transgenic plants
GmRGAa-T-F1	GCAGTGGTGGGTTACAAGGT	Screening of GmRGAa Crisper Mutants	To detect whether GmRGAa gene was edited in the transgenic plants
GmRGAa-T-R1	CACTACCACCTCCATAGATTGCT	Screening of GmRGAa Crisper Mutants	To detect whether GmRGAa gene was edited in the transgenic plants
GmRGAa-T-F2	CGGTGGTGGTCGTTGACTTG	Screening of GmRGAa Crisper Mutants	To detect whether GmRGAa gene was edited in the transgenic plants
GmRGAa-T-R2	TGGTTTGCGGTGAAGTGC	Screening of GmRGAa Crisper Mutants	To detect whether GmRGAa gene was edited in the transgenic plants
GmRGAb-T-F1	GTGGCGCAGAAGCTTGAGCG	Screening of GmRGAb Crisper Mutants	To detect whether GmRGAb gene was edited in the transgenic plants
GmRGAb-T-R1	GTGCGAACTTGAGGTATGGACAG	Screening of GmRGAb Crisper Mutants	To detect whether GmRGAb gene was edited in the transgenic plants
