# Supplementary material for: The mechanism of low blue light-induced leaf senescence mediated by GmCRY1s in soybean
Source: Nat Commun. 2024 Jan 27;15:798. doi: 10.1038/s41467-024-45086-5 (PMC10821915; doi:10.1038/s41467-024-45086-5)
Supplement: Supplementary file 5 — Supplementary Data 2 [file 41467_2024_45086_MOESM5_ESM.xlsx]

## Sheet: Sheet1
Putative GmCRY1b-interacting proteins indentified by Y2H
AGI number	Annotation	clone number
Glyma.10G172800	Protein O-GlcNAc transferase / OGTase	12
Glyma.16G218500	GLUTAMATE DECARBOXYLASE 2	1
Glyma.03G137000	SPOT2-RELATED	1
Glyma.06G076000	COP9 SIGNALOSOME COMPLEX SUBUNIT 5	6
Glyma.19G136300	SOLUTE CARRIER FAMILY 35	1
Glyma.14G047000	HOMEOBOX PROTEIN TRANSCRIPTION FACTORS	2
Glyma.16G165500	CHLOROPHYLL A-B BINDING PROTEIN 1	2
Glyma.05G140400	DELLA PROTEIN GAI-RELATED	1
