# Supplementary material for: The mechanism of low blue light-induced leaf senescence mediated by GmCRY1s in soybean
Source: Nat Commun. 2024 Jan 27;15:798. doi: 10.1038/s41467-024-45086-5 (PMC10821915; doi:10.1038/s41467-024-45086-5)
Supplement: Supplementary file 6 — Supplementary Data 3 [file 41467_2024_45086_MOESM6_ESM.xlsx]

## Sheet: 14 Opposing SAGs 
Normalized Gene Expression (FPKM) Values in leaves Obtained from the RNA-seq Experiment
WT, Tian-Long 1; qm, Gmcry1s-qm; OX, GmCRY1b-YFP-5.
Gene_ID	WT_1	WT_2	WT_3	qm_1	qm_2	qm_3	OX_1	OX_2	OX_3	Annotation
Glyma.05G029000	0.097721	0.104721	0.133788	0	0.019322	0	0.645307	0.420673	0.420415	WRKY DNA -binding domain (WRKY)
Glyma.06G168400	1.79296	1.03396	1.65522	3.14078	3.49348	4.52893	0	0	0	WRKY TRANSCRIPTION FACTOR 45-RELATED
Glyma.19G217800	0.726127	0.570855	0.889502	0	0.084921	0.275068	2.49081	2.83905	2.73811	WRKY TRANSCRIPTION FACTOR 23-RELATED
Glyma.02G013900	0.259155	0.682853	0.481011	0	0	0	6.08776	4.38544	7.20117	MYB TRANSCRIPTION FACTOR
Glyma.08G317800	0.070153	0.150416	0.074663	0	0	0	0.267139	0.515518	0.355681	MYB TRANSCRIPTION FACTOR-RELATED
Glyma.13G063200	0.958176	0.62432	1.31614	2.82042	2.5352	1.78105	0.19125	0.326555	0.463958	MYB-LIKE DNA-BINDING PROTEIN MYB // SUBFAMILY NOT NAMED
Glyma.15G041100	7.30191	6.1901	6.25105	1.91585	3.7522	4.43263	16.3098	10.322	10.5017	MYB-LIKE DNA-BINDING PROTEIN MYB // TRANSCRIPTION FACTOR MYB48-RELATED
Glyma.12G101800	3.06792	2.37905	2.11118	11.8644	11.0084	14.7746	0.066989	0.112454	0.206801	XYLOGLUCAN ENDOTRANSGLUCOSYLASE/HYDROLASE PROTEIN 9, SENESCENCE
Glyma.13G304400	3.398	2.99986	3.21512	18.028	16.4491	14.7792	1.6293	1.80934	1.7733	XYLOGLUCAN ENDOTRANSGLUCOSYLASE/HYDROLASE PROTEIN 9, SENESCENCE
Glyma.09G062600	243.981	183.809	190.681	333.526	341.03	452.378	105.661	132.929	99.2542	xyloglucan:xyloglucosyl transferase
Glyma.14G085600	63.0831	62.5485	69.1925	112.559	110.742	169.429	12.1729	20.6838	17.837	CYSTEINE PROTEASE FAMILY C1-RELATED // SUBFAMILY NOT NAMED
Glyma.18G141700	1.54046	1.61291	1.81942	0.619492	0.398622	0.321743	2.9083	3.03964	2.8324	CYSTEINE-RICH RECEPTOR-LIKE PROTEIN KINASE 3
Glyma.17G258100	21.2818	15.7711	15.4021	41.7825	40.555	44.2844	4.21395	3.85464	5.24579	EXTENSIN, PROLINE-RICH PROTEIN // SUBFAMILY NOT NAMED
Glyma.12G198400	4.40382	5.35484	4.12086	1.12369	1.2585	1.56661	8.05625	6.37794	8.45876	B-BOX DOMAIN PROTEIN 26-RELATED
