# Supplementary material for: The mechanism of low blue light-induced leaf senescence mediated by GmCRY1s in soybean
Source: Nat Commun. 2024 Jan 27;15:798. doi: 10.1038/s41467-024-45086-5 (PMC10821915; doi:10.1038/s41467-024-45086-5)
Supplement: Supplementary file 8 — Source data [file 41467_2024_45086_MOESM8_ESM.xlsx]

## Sheet: Fig.1
Fig. 1c
		A645	A663	Chlorophyll content
WL	rep1	0.779	1.533	28.0305
	rep2	0.794	1.596	28.8387
	rep3	0.821	1.645	29.7771
	rep4	0.814	1.539	28.7856
	rep5	0.784	1.564	28.3801
LBL	rep1	0.143	0.288	5.19836
	rep2	0.225	0.436	8.04172
	rep3	0.186	0.375	6.7647
	rep4	0.236	0.485	8.6569
	rep5	0.253	0.518	9.26496
Fig. 1d
	GmSAG12
	rep1	rep2	rep3
WL	0.000259	0.000136	0.000135
LBL	1.1487	1.15269	1.36604
	GmSAG13
	rep1	rep2	rep3
WL	0.112656	0.174343	0.121582
LBL	0.91067	0.895025	0.962594
	GmSAG113
	rep1	rep2	rep3
WL	0.042541	0.053847	0.03983
LBL	0.129408	0.118668	0.139661
Fig. 1f
		WL			LBL
		A645	A663	Chlorophyll content		A645	A663	Chlorophyll content
WT	rep1	0.918	2.194	36.1395	rep1	0.323	0.741	12.4674
	rep2	0.839	1.903	32.2099	rep2	0.281	0.68	11.1298
	rep3	1.11	2.391	41.5978	rep3	0.406	0.93	15.6598
	rep4	0.841	1.982	32.8838	rep4	0.418	0.946	16.0305
	rep5	0.792	1.894	31.1883	rep5	0.302	0.741	12.0432
Gmcry1s-qm	rep1	0.532	1.19	20.2902	rep1	0.271	0.628	10.5108
	rep2	0.639	1.382	23.9914	rep2	0.318	0.715	12.1579
	rep3	0.481	1.184	19.2119	rep3	0.472	1.291	19.8882
	rep4	0.52	1.137	19.6227	rep4	0.391	0.982	15.7738
	rep5	0.601	1.317	22.7025	rep5	0.404	1.04	16.5016
Gmcry2s-tm	rep1	0.891	2.08	34.6798	rep1	0.35	0.751	13.093
	rep2	0.931	2.231	36.6988	rep2	0.416	0.93	15.8618
	rep3	0.87	1.931	33.0606	rep3	0.295	0.741	11.9018
	rep4	0.762	1.592	28.1602	rep4	0.382	0.983	15.6001
	rep5	0.899	2.081	34.8494	rep5	0.425	0.937	16.0997
Fig. 1g
	GmSAG12
	WL			LBL
	rep1	rep2	rep3	rep1	rep2	rep3
WT	7.81675e-06	9.19958e-06	2.21387e-06	0.484645	0.449066	0.486327
Gmcry1s-qm	0.466516	0.523042	0.463294	0.430773	0.41466	0.37501
Gmcry2s-tm	1.38957e-05	1.3469e-05	2.35323e-05	0.471392	0.444421	0.407536
	GmSAG13
	WL			LBL
	rep1	rep2	rep3	rep1	rep2	rep3
WT	0.939523	1.01396	0.993092	3.78423	4	4.25748
Gmcry1s-qm	4.16986	4.18434	4.30198	6.47554	5.09824	5.71598
Gmcry2s-tm	1.7593	1.98618	1.97247	4.43828	4.18434	4.01389
	GmSAG113
	WL			LBL
	rep1	rep2	rep3	rep1	rep2	rep3
WT	0.0793844	0.072293	0.0695889	0.392292	0.399149	0.439825
Gmcry1s-qm	0.373712	0.363493	0.378929	0.421908	0.439825	0.376312
Gmcry2s-tm	0.0911888	0.0877778	0.0859714	0.381565	0.31864	0.385553

## Sheet: Fig.2
	Fig.2b								Fig.2c
											β-gal.activity(Miller units
									Column A	BD/AD	rep1	1.85382
											rep2	1.40167	Tukey's multiple comparisons test	Adjusted P Value
											rep3	1.62774	Column A vs. Column B	0.0006
									Column B	BD/GmRGAa	rep1	2.60544	Column A vs. Column C	0.0001
											rep2	2.33897	Column A vs. Column D	<0.0001
											rep3	2.47221	Column A vs. Column E	<0.0001
									Column C	BD/GmRGAb	rep1	2.88745	Column A vs. Column F	<0.0001
											rep2	2.38529	Column B vs. Column C	0.8377
											rep3	2.63637	Column B vs. Column D	<0.0001
									Column D	GmCRY1b/AD	rep1	4.03137	Column B vs. Column E	<0.0001
											rep2	4.19103	Column B vs. Column F	<0.0001
											rep3	4.1112	Column C vs. Column D	<0.0001
									Column E	GmCRY1b/GmRGAa	rep1	13.8435	Column C vs. Column E	<0.0001
											rep2	14.1595	Column C vs. Column F	<0.0001
											rep3	14.0015	Column D vs. Column E	<0.0001
									Column F	GmCRY1b/GmRGAb	rep1	8.09345	Column D vs. Column F	<0.0001
											rep2	8.30097	Column E vs. Column F	<0.0001
											rep3	8.19721
									Note：	Dotted areas denote blots’ images included in the manuscript.
Fig. 2d
	rep1			rep2			rep3
										Note：	Dotted areas denote blots’ images included in the manuscript.
Fig. 2f											Fig. 2g
												relative protein levels of Flag-GmRGAb
													rep1	rep2	rep3	rep4
											WL	0 h	1	1	1	1
												3 h	1.13626	1.15277	1.10129	1.1301
												5 h	1.34073	1.38391	1.35223	1.35896
												8h	1.13811	1.18948	1.17528	1.16763
											LBL	0 h	1	1	1	1
												3 h	0.951111	0.988037	0.975902	0.971683
												5 h	0.912529	0.94321	0.956322	0.937353
												8h	0.682868	0.650552	0.686822	0.673414
													P value
												0 h	0
												3 h	2.02746e-05
												5 h	5.56843e-08
												8h	2.81693e-08
										Note：	Dotted areas denote blots’ images included in the manuscript.
Fig. 2h											Fig. 2i
												GmRGAa
												mRNA level			protein level
												rep1	rep2	rep3	rep1	rep2	rep3
											WT	0.00282	0.002507	0.002363	1	1	1
											Gmcry1s-qm	0.012049	0.007239	0.008402	0.080254	0.113507	0.125026
											GmCRY1b-YFP-1	0.004319	0.002064	0.001913	1.95024	2.09526	1.86993
											Fig. 2j
												GmRGAb
												mRNA level			protein level
												rep1	rep2	rep3	rep1	rep2	rep3
											WT	0.012648	0.009195	0.013048	1	1	1
											Gmcry1s-qm	0.072544	0.034435	0.045594	0.308246	0.333905	0.307235
											GmCRY1b-YFP-1	0.017824	0.014328	0.020617	1.15082	1.18668	1.19503
	Note：	Dotted areas denote blots’ images included in the manuscript.

## Sheet: Fig. 3
Fig. 3b					Fig. 3c
	Cotyledon senescence index					Leaf senescence index
	NS	ES	LS			NS	ES	LS
WT	48	7	5		WT	22	26	18
Gmrgas-dm	24	20	16		Gmrgas-dm	11	25	26
GmCRY1b-YFP-1	54	5	2		GmCRY1b-YFP-1	46	9	4
GmCRY1b-YFP-1 X Gmrgas-dm	51	6	3		GmCRY1b-YFP-1 X Gmrgas-dm	42	13	3
Fig. 3d
			A645	A663	chlorophyll content
10 day	WT	rep1	0.653	1.371	24.2513		P value
		rep2	0.514	1.231	20.3068		10 day	20 day	25 day	30 day
		rep3	0.627	1.374	23.7476	WT vs. Gmrgas-dm	0.0329554	0.0906472	0.000376314	0.00720199
	Gmrgas-dm	rep1	0.729	1.574	27.4222	WT vs. GmCRY1b-YFP-1	0.991234	0.00561508	0.000954628	0.000234612
		rep2	0.696	1.563	26.6641	WT vs. GmCRY1b-YFP-1 X Gmrgas-dm	0.767127	0.0689924	0.760913	0.0217607
		rep3	0.705	1.513	26.4458
	GmCRY1b-YFP-1	rep1	0.563	1.309	21.9271
		rep2	0.674	1.374	24.7017
		rep3	0.576	1.238	21.6216
	GmCRY1b-YFP X Gmrgas-dm-1	rep1	0.593	1.394	23.2178
		rep2	0.651	1.396	24.4112
		rep3	0.586	1.263	22.0251
20 day	WT	rep1	0.821	1.634	29.771
		rep2	0.913	1.945	34.1328
		rep3	0.823	1.705	30.381
	Gmrgas-dm	rep1	0.795	1.591	28.8983
		rep2	0.709	1.603	27.2488
		rep3	0.764	1.617	28.4775
	GmCRY1b-YFP-1	rep1	1.204	2.412	43.7854
		rep2	1.112	2.223	40.4021
		rep3	1.098	2.194	39.8853
	GmCRY1b-YFP X Gmrgas-dm-1	rep1	0.987	2.095	36.838
		rep2	1.003	2.1	37.2029
		rep3	0.869	1.982	33.5363
25 day	WT	rep1	0.709	1.486	26.3104
		rep2	0.697	1.419	25.5295
		rep3	0.658	1.374	24.3769
	Gmrgas-dm	rep1	0.386	0.79	14.1716
		rep2	0.403	0.897	15.3748
		rep3	0.453	0.926	16.6224
	GmCRY1b-YFP-1	rep1	0.982	1.935	35.4533
		rep2	0.897	1.796	32.613
		rep3	0.938	1.94	34.6002
	GmCRY1b-YFP X Gmrgas-dm-1	rep1	0.683	1.391	25.0207
		rep2	0.659	1.329	24.0363
		rep3	0.785	1.583	28.6312
30 day	WT	rep1	0.304	0.627	11.1693
		rep2	0.317	0.659	11.6886
		rep3	0.306	0.644	11.3461
	Gmrgas-dm	rep1	0.176	0.366	6.49052
		rep2	0.241	0.493	8.82206
		rep3	0.22	0.461	8.14122
	GmCRY1b-YFP-1	rep1	0.651	1.365	24.0975
		rep2	0.656	1.37	24.2386
		rep3	0.757	1.517	27.4577
	GmCRY1b-YFP X Gmrgas-dm-1	rep1	0.407	0.819	14.7898
		rep2	0.459	0.945	16.8507
		rep3	0.369	0.75	13.4688
Fig. 3e
	GmSAG13
	rep1	rep2	rep3
WT	0.685391	0.594604	0.628507		GmSAG13	P value	GmSAG113	P value
Gmrgas-dm	1.45397	1.30586	1.20581		WT vs. Gmrgas-dm	0.000869957	WT vs. Gmrgas-dm	0.00141243
GmCRY1b-YFP-1	0.274523	0.290176	0.290176		WT vs. GmCRY1b-YFP-1	0.000201434	WT vs. GmCRY1b-YFP-1	0.000176505
GmCRY1b-YFP-1 X Gmrgas-dm	0.423373	0.501736	0.496546		WT vs. GmCRY1b-YFP-1 X Gmrgas-dm	0.0114175	WT vs. GmCRY1b-YFP-1 X Gmrgas-dm	1.86111e-05
Fig. 3f					Gmrgas-dm vs. GmCRY1b-YFP-1	0.000137139	Gmrgas-dm vs. GmCRY1b-YFP-1	0.000168442
	GmSAG113				Gmrgas-dm vs. GmCRY1b-YFP-1 X Gmrgas-dm	0.00037474	Gmrgas-dm vs. GmCRY1b-YFP-1 X Gmrgas-dm	0.000148196
	rep1	rep2	rep3		GmCRY1b-YFP-1 vs. GmCRY1b-YFP-1 X Gmrgas-dm	0.00185945	GmCRY1b-YFP-1 vs. GmCRY1b-YFP-1 X Gmrgas-dm	0.153864
WT	0.117034	0.124568	0.114626
Gmrgas-dm	0.202361	0.216885	0.245705
GmCRY1b-YFP-1	0.042689	0.026737	0.024265
GmCRY1b-YFP-1 X Gmrgas-dm	0.041955	0.043586	0.039282

## Sheet: Fig. 4
Fig. 4a					Fig. 4b
	Gmwrky100					Gmwrky100
	rep1	rep2	rep3			rep1	rep2	rep3
WT	1.79296	1.03396	1.65522		WT	0.002175	0.002347	0.002236
Gmcry1s-qm	3.14078	3.49348	4.52893		Gmcry1s-qm	0.046391	0.044656	0.049037
GmCRY1b-YFP-5	0	0	0		GmCRY1b-YFP-1	0.000134	0.000112	0.000129
					GmCRY1b-YFP-5	0.000231	9.78e-05	0.000108
Fig. 4c							P value
	Gmwrky100					10 day vs. 13 day	0.00016881
	rep1	rep2	rep3			10 day vs. 16 day	9.2227e-05
10 day	0.00027	0.000305	0.000253			10 day vs. 19 day	9.03289e-06
13 day	0.002283	0.001835	0.002036			13 day vs. 16 day	0.00014476
16 day	0.017217	0.016064	0.019777			13 day vs. 19 day	9.95437e-06
19 day	0.077482	0.082184	0.072796			16 day vs. 19 day	3.37434e-05
Fig. 4e
			OD645	OD663	chlorophyll content
10 day	WT	rep1	0.472	1.02	17.762
		rep2	0.582	1.186	21.3263
		rep3	0.537	1.092	19.6589
	Gmwrky100-1	rep1	0.538	1.192	20.4812
		rep2	0.429	0.984	16.6004
		rep3	0.519	1.103	19.3818		P value
	Gmwrky100-7	rep1	0.501	1.293	20.5402		10 day	20 day	25 day	30 day
		rep2	0.495	1.08	18.7101	WT vs. Gmwrky100-1	0.648469	0.359836	0.0813159	0.00524644
		rep3	0.618	1.318	23.1158	WT vs. Gmwrky100-7	0.503082	0.558154	0.062341	0.00573067
20 day	WT	rep1	0.821	1.704	30.3324
		rep2	1.015	1.99	36.5643
		rep3	0.958	1.901	34.6934
	Gmwrky100-1	rep1	0.981	1.964	35.6656
		rep2	0.854	1.985	33.2559
		rep3	1.293	2.581	46.9475
	Gmwrky100-7	rep1	0.849	1.984	33.1464
		rep2	0.938	2.11	35.9636
		rep3	0.986	2.061	36.545
25 day	WT	rep1	0.704	1.472	26.0966
		rep2	0.893	1.731	32.0105
		rep3	0.874	1.837	32.4749
	Gmwrky100-1	rep1	0.946	2.172	36.6232
		rep2	0.993	2.793	42.5578
		rep3	0.896	1.975	34.0283
	Gmwrky100-7	rep1	1.195	2.284	42.5762
		rep2	0.983	2.093	36.7408
		rep3	0.897	2.09	34.9709
30 day	WT	rep1	0.413	0.872	15.3773
		rep2	0.431	0.904	15.9994
		rep3	0.348	0.627	12.0929
	Gmwrky100-1	rep1	0.631	1.307	23.2914
		rep2	0.674	1.394	24.8621
		rep3	0.582	1.194	21.3905
	Gmwrky100-7	rep1	0.592	1.28	22.2832
		rep2	0.547	1.185	20.6078
		rep3	0.593	1.209	21.7341
Fig. 4f
	GmSAG12
	rep1	rep2	rep3
WT	46.0459	30.0647	48.3351
Gmwrky100-1	0.005355	0.004044	0.006896
Gmwrky100-7	0.003708	0.003484	0.003645
Fig. 4h
	WL		LBL
		Chlorophyll content (SPAD)		Chlorophyll content (SPAD)
WT	rep1	46.9	rep1	30.2
	rep2	41.2	rep2	33.6
	rep3	41.9	rep3	35.4
	rep4	43	rep4	36.7
	rep5	40.4	rep5	38.9
Gmwrky100-1	rep1	47.4	rep1	40.2
	rep2	43.3	rep2	50.1
	rep3	51.1	rep3	50.6
	rep4	48.4	rep4	47.3
	rep5	45.7	rep5	44.3
Gmwrky100-7	rep1	47.6	rep1	45.8
	rep2	45.7	rep2	48.5
	rep3	46.7	rep3	44.6
	rep4	45.1	rep4	47.1
	rep5	48.1	rep5	43.9
Results of two-way ANOVA
Source of Variation		P value	P value summary	Significant?
Interaction		0.0152	*	Yes
Fig. 4i
	WL			LBL
	rep1	rep2	rep3	rep1	rep2	rep3
WT	0.219151	0.243164	0.277392	1.3333	1.38992	1.40444
Gmwrky100-1	0.007625	0.008032	0.00784	0.033726	0.035526	0.032017
Gmwrky100-7	0.007678	0.006754	0.007366	0.044041	0.037551	0.037421
Results of two-way ANOVA
Source of Variation		P value	P value summary	Significant?
Interaction		<0.0001	****	Yes

## Sheet: Fig. 5
Fig. 5a
	Gmwrky100
	10 day			12 day
	rep1	rep2	rep3	rep1	rep2	rep3
WT	0.000115	0.000235	0.000153	0.002971	0.001974	0.001926
Gmrgas-dm	8.44e-05	0.000169	0.0002	0.047531	0.058315	0.049378
Fig. 5b
	WT
	mock		10μM GA3				P value of mock vs. 10 μM GA3
	aeverage	SD	aeverage	SD		0	0.454147
0	0.161908	0.033313	0.14013	0.002781		1h	0.237112
1h	0.117854	0.027801	0.148383	0.000363		5h	0.0876252
5h	0.120549	0.011322	0.184527	0.026378		8h	0.00103136
8h	0.091997	0.001665	0.271993	0.00801		12h	0.00213525
12h	0.122603	0.013337	0.368316	0.008988
Fig. 5c
	Gmwrky100
	rep1	rep2	rep3
WT	0.079937	0.075625	0.070073
GmGA2ox-7a-YFP-1	0.008229	0.007239	0.008004
GmGA2ox-7a-YFP-7	0.030607	0.022251	0.022097
Fig. 5e
	WL					LBL
		LUC		REN	ratio		LUC		REN
GUS	rep1	1986	A1	561101	0.00353947	rep1	1859	C1	507434	0.00366353
	rep2	1824	A2	526881	0.00346188	rep2	1943	C2	519904	0.00373723
	rep3	1849	A3	510932	0.00361888	rep3	1879	C3	513432	0.00365969
GmRGAa	rep1	2065	A4	663038	0.00311445	rep1	1745	C4	474732	0.00367576
	rep2	2250	A5	704804	0.00319238	rep2	1684	C5	469932	0.0035835
	rep3	2001	A6	635415	0.00314912	rep3	1713	C6	478936	0.00357668
GmrRGAb	rep1	1794	A7	528035	0.0033975	rep1	1856	C7	505344	0.00367275
	rep2	1617	A8	499905	0.00323461	rep2	1845	C8	506443	0.00364306
	rep3	1620	A9	482607	0.00335677	rep3	1774	C9	478644	0.0037063
GmRGAa/GmCRY1b	rep1	2336	A10	757245	0.00308487	rep1	1644	C10	457872	0.00359052
	rep2	2385	A11	732318	0.00325678	rep2	1704	C11	463456	0.00367672
	rep3	2351	A12	753917	0.00311838	rep3	1685	C12	477483	0.00352892
GmrRGAb/GmCRY1b	rep1	1687	B1	528035	0.00319486	rep1	2504	D1	693323	0.00361159
	rep2	1609	B2	499905	0.00321861	rep2	2487	D2	674564	0.00368683
	rep3	1562	B3	482607	0.00323659	rep3	2589	D3	696843	0.00371533
Fig. 5g
	WT		Flag-GmRGAb
GmActin	rep1	0.973236	rep1	1.21561
	rep2	1.01132	rep2	1.2185
	rep3	0.998323	rep3	1.21234
a	rep1	1.13125	rep1	1.564
	rep2	1.01132	rep2	1.5432
	rep3	0.898323	rep3	1.39732
b	rep1	0.9892	rep1	1.47883
	rep2	0.99454	rep2	1.47522
	rep3	1.01434	rep3	1.45324
c	rep1	1.023	rep1	1.33002
	rep2	0.973419	rep2	1.29212
	rep3	1.02754	rep3	1.33082
d	rep1	0.998033	rep1	0.996923
	rep2	1.02323	rep2	1.03144
	rep3	0.994327	rep3	0.998329
e	rep1	0.995205	rep1	2.75038
	rep2	1.03323	rep2	2.62404
	rep3	0.989304	rep3	2.76644
f	rep1	1.01123	rep1	1.58533
	rep2	0.988239	rep2	1.59143
	rep3	1.01085	rep3	1.59743
g	rep1	1.03121	rep1	1.23593
	rep2	0.984938	rep2	1.34385
	rep3	1.00129	rep3	1.16385
h	rep1	0.990069	rep1	1.01283
	rep2	1.04439	rep2	0.989984
	rep3	0.989232	rep3	1.07329

## Sheet: Fig. 6
Fig. 6c
	Flowering time (day)
	rep1	rep2	rep3	rep4	rep5	rep6	rep7	rep8	rep9	rep10	rep11	rep12	rep13	rep14	rep15	rep16	rep17	rep18
WT	47	47	47	47	48	48	48	48	48	48	48	48	48	48	48	49	49	50
Gmwrky100-1	47	47	47	48	48	48	48	48	48	48	48	48	48	48	48	49	49	49
Gmwrky100-7	47	47	47	48	48	48	48	48	48	48	48	48	48	48	48	49	49	49
Fig. 6d
	plant height (cm)
	rep1	rep2	rep3	rep4	rep5	rep6	rep7	rep8	rep9	rep10
WT	70.4	80.3	77	75.1	76.1	71.3	70.1	69.8	71.4	70.5
Gmwrky100-1	70.4	75	71.5	70.2	69.7	71	64.4	68.7	70	71.1
Gmwrky100-7	68.1	70.1	69.9	71	69.1	74.2	70.3	69.3	70.6	72
Fig. 6e
	node number
	rep1	rep2	rep3	rep4	rep5	rep6	rep7	rep8	rep9	rep10
WT	17	19	18	18	18	18	17	18	18	18
Gmwrky100-1	19	20	17	18	17	18	17	18	18	18
Gmwrky100-7	18	18	17	18	18	18	18	18	18	18
Fig. 6f
	branch number
	rep1	rep2	rep3	rep4	rep5	rep6	rep7	rep8	rep9	rep10
WT	6	7	7	8	7	8	8	8	8	8
Gmwrky100-1	8	8	7	8	8	8	7	8	8	8
Gmwrky100-7	8	8	8	8	8	8	7	8	8	8
Fig. 6g
	pod number per plant
	rep1	rep2	rep3	rep4	rep5	rep6	rep7	rep8	rep9	rep10
WT	158	126	137	154	137	129	121	109	132	151
Gmwrky100-1	161	153	159	164	152	146	114	144	154	166
Gmwrky100-7	163	178	169	161	153	149	130	121	137	152
Fig. 6h
	grains weight per plant (g)
WT	77.68	64.01	75.7	64.31	70.21	59.4	60.82	71.43	43.4	65.43	56.09
Gmwrky100-1	82.05	102.23	63.6	72.1	58.23	81.77	68.54	67.45	80.43	76.33	68.32
Gmwrky100-7	106.15	93.66	113.31	78.4	67.55	73.45	65.84	72.61	59.07	60.84	73.2

## Sheet: Supplementary Fig. 1
Supplementary Fig. 1c
		A645	A663	Chlorophyll content
WT	rep1	0.772	1.51	27.7046
	rep2	0.703	1.441	25.7574
	rep3	0.728	1.483	26.5993
	rep4	0.822	1.741	30.5672
	rep5	0.782	1.582	28.484
HFR	rep1	0.624	1.32	23.1912
	rep2	0.703	1.431	25.6772
	rep3	0.718	1.493	26.4775
	rep4	0.68	1.512	25.8622
	rep5	0.682	1.382	24.86
LBL	rep1	0.684	1.38	24.8844
	rep2	0.652	1.364	24.1097
	rep3	0.702	1.411	25.4966
	rep4	0.67	1.376	24.5695
	rep5	0.641	1.359	23.8474
HFR+LBL	rep1	0.556	1.114	20.1655
	rep2	0.605	1.284	22.5187
	rep3	0.632	1.32	23.3528
	rep4	0.593	1.232	21.8592
	rep5	0.624	1.332	23.2874

## Sheet: Supplementary Fig. 2
Supplementary Fig. 2b
			OD645	OD663	chlorophyll content
10 day	WT	rep1	0.985	1.734	33.8037
		rep2	0.831	1.62	29.7786
		rep3	0.837	1.529	29.17
	Gmcry1s-qm	rep1	1.093	1.805	36.5547
		rep2	0.763	1.563	27.9479
		rep3	1.14	1.74	36.9828
	Gmcry2s-tm	rep1	0.73	1.528	27.0006
		rep2	0.817	1.648	29.7204
		rep3	0.688	1.426	25.3341
20 day	WT	rep1	0.497	0.989	17.9712
		rep2	0.524	1.024	18.7973
		rep3	0.516	1.02	18.6036
	Gmcry1s-qm	rep1	0.288	0.521	9.99602
		rep2	0.321	0.598	11.2802
		rep3	0.316	0.607	11.2513
	Gmcry2s-tm	rep1	0.37	0.773	13.6735
		rep2	0.367	0.757	13.4845
		rep3	0.403	0.795	14.5165
25 day	WT	rep1	0.265	0.555	9.8041
		rep2	0.295	0.641	11.0998
		rep3	0.32	0.629	11.5086
	Gmcry1s-qm	rep1	0.104	0.139	3.21558
		rep2	0.109	0.126	3.21232
		rep3	0.089	0.098	2.58376
	Gmcry2s-tm	rep1	0.152	0.274	5.26788
		rep2	0.132	0.288	4.97616
		rep3	0.109	0.229	4.03838
Supplementary Fig. 2c
	Cotyledon senescence index
	NS	ES	LS
WT	32	6	2
cry1s-qm	14	16	10
cry2s-tm	18	16	8
Supplementary Fig. 2d
	Leaf senescence index
	NS	ES	LS
WT	17	13	12
cry1s-qm	4	18	20
cry2s-tm	6	18	16
Supplementary Fig. 2e
	GmSAG12
	rep1	rep2	rep3
WT	0.00100402	0.000268089	0.000880127
cry1s-qm	1.7593	1.84676	1.93858
cry2s-tm	1.23114	1.30586	1.23114
	GmSAG13
	rep1	rep2	rep3
WT	1.95884	1.77154	1.70527
cry1s-qm	2.44528	2.93834	3.18215
cry2s-tm	1.56917	1.42405	1.87254
	GmSAG113
	rep1	rep2	rep3
WT	0.149167	0.158769	0.15822
cry1s-qm	0.185565	0.210954	0.194791
cry2s-tm	0.114626	0.154427	0.153893

## Sheet: Supplementary Fig. 4
Supplementary Fig. 4a
	WT	GmCRY1b-YFP-1	GmCRY1b-YFP-5
rep1	0.151249	0.537747	0.265172
rep2	0.142595	0.641713	0.216885
rep3	0.158769	0.635075	0.225313
Supplementary Fig. 4b
		Note：	Dotted areas denote blots’ images included in the manuscript.

## Sheet: Supplementary Fig. 5
Supplementary Fig. 4b
			OD645	OD663	chlorophyll content
10 day	WT	rep1	0.961	1.926	34.8587
		rep2	0.754	1.663	28.5681
		rep3	0.839	1.804	31.4159
	GmCRY1b-YFP-1	rep1	0.948	1.954	34.8207
		rep2	1.1	2.087	38.9577
		rep3	1.142	2.1	39.9104
	GmCRY1b-YFP-5	rep1	1.124	2.091	39.4746
		rep2	1.047	2.034	37.4621
		rep3	1.12	2.084	39.3377
20 day	WT	rep1	1.145	2.059	39.6422
		rep2	1.11	2.064	38.9753
		rep3	1.017	1.978	36.407
	GmCRY1b-YFP-1	rep1	1.245	2.144	42.3439
		rep2	1.176	2.104	40.6293
		rep3	1.166	2.086	40.2829
	GmCRY1b-YFP-5	rep1	1.306	2.168	43.7686
		rep2	1.483	2.212	47.6968
		rep3	1.303	2.176	43.7721
25 day	WT	rep1	1.046	1.955	36.8083
		rep2	1.074	2	37.7348
		rep3	1.069	1.995	37.5937
	GmCRY1b-YFP-1	rep1	1.291	2.143	43.2651
		rep2	1.129	2.036	39.1345
		rep3	1.198	2.088	40.9454
	GmCRY1b-YFP-5	rep1	0.918	1.783	32.8433
		rep2	1.088	1.993	37.9615
		rep3	1.326	2.151	44.0362
30 day	WT	rep1	0.636	1.279	23.1048
		rep2	0.68	1.372	24.7394
		rep3	0.661	1.345	24.1391
	GmCRY1b-YFP-1	rep1	1.074	2.031	37.9834
		rep2	1.119	2.035	38.9245
		rep3	0.85	1.799	31.598
	GmCRY1b-YFP-5	rep1	1.008	1.926	35.8081
		rep2	1.184	2.082	40.6144
		rep3	0.936	2.082	35.6048
Supplementary Fig. 5c
	Leaf senescence index
	NS	ES	LS
WT	14	11	12
GmCRY1b-YFP-1	32	7	2
GmCRY1b-YFP-5	34	5	2
Supplementary Fig. 5d
	Cotyledon senescence index
	NS	ES	LS
WT	48	5	3
CRY1b-YFP-1	50	3	1
CRY1b-YFP-5	52	2	0
Supplementary Fig. 5e
	GmSAG12
	rep1	rep2	rep3
WT	0.001293	0.00119	0.001126
CRY1b-YFP-1	1.05e-05	3.16e-06	1.13e-05
CRY1b-YFP-5	6.26e-06	6.64e-06	8.95e-06

[truncated: 22 more sheets: Supplementary Fig. 7, Supplementary Fig. 8, Supplementary Fig. 10, Supplementary Fig. 12, Supplementary Fig. 15, Supplementary Fig. 16, Supplementary Fig. 17, Supplementary Fig. 18, Supplementary Fig. 21, Supplementary Fig. 22, Supplementary Fig. 24, Supplementary Fig. 25, Supplementary Fig. 26, Supplementary Fig. 28, Supplementary Fig. 29, Supplementary Fig. 30, Supplementary Fig. 31, Supplementary Fig. 32, Supplementary Fig. 33, Supplementary Fig. 34 …]
